# Supplementary material for: Patellae as a source of DNA in forensic and archaeological analysis
Source: Int J Legal Med. 2024 Nov 8;139(2):473–82. doi: 10.1007/s00414-024-03363-4 (PMC11850498; doi:10.1007/s00414-024-03363-4)
Supplement: Supplementary file 1 — Supplementary Material 1 [file 414_2024_3363_MOESM1_ESM.xlsx]

## Sheet: Table 1
TABLE 1: sample characteristics (sample name and grave number) and DNA quantity and quality results (Auto, Deg, and Y target, IPC shift, and Auto/Deg ratio) obtained using PowerQuant System (Promega), DNA quantity expressed in ng DNA/g of bone powder, and STR typing success expressed in number of successfully amplified loci out of 17 loci included in ESI 17 amplification kit.
Sample Name	Grave	[Auto] ng/µl	[Deg] ng/µl	[Y] ng/µl	IPC Shift	[Auto]/[Deg]	ng DNA/g bone	ESI-17 STRs
1 WWII		0.3285	0.0817	0.2744	0.08	4.02	32.85	17/17
2 WWII		0.0523	0.0123	0.0392	-0.20	4.27	5.23	17/17
3 WWII		0.0338	0.0042	0.0265	0.52	8.07	3.38	17/17
4 WWII		0.0669	0.0141	0.0511	-0.53	4.76	6.69	17/17
5 WWII		0.3023	0.0787	0.1672	0.01	3.84	30.23	17/17
6 WWII		0.0286	0.0061	0.0248	-0.32	4.66	2.86	17/17
7 WWII		0.1481	0.0478	0.1136	0.06	3.10	14.81	17/17
8 WWII		0.2471	0.0434	0.1670	-0.29	5.69	24.71	17/17
9 WWII		0.4364	0.0923	0.2280	-0.31	4.73	43.64	17/17
10 WWII		/	/	/	-0.47	/	/	0/17
11 WWII		0.0883	0.0121	0.0575	-0.44	7.31	8.83	17/17
12 WWII		0.2397	0.0429	0.1526	-0.33	5.59	23.97	17/17
13 WWII		0.0659	0.016	0.0611	-0.21	4.11	6.59	17/17
14 WWII		0.0003	/	0.0001	-0.81	undetermined	0.03	0/17
15 WWII		0.0661	0.0107	0.0391	-0.40	6.18	6.61	17/17
16 WWII		0.0154	0.0059	0.0098	-0.67	2.60	1.54	17/17
17 WWII		0.0964	0.02	0.0792	-0.24	4.83	9.64	17/17
18 WWII		0.1862	0.0459	0.1482	-0.07	4.06	18.62	17/17
19 WWII		0.0869	0.0227	0.0496	-0.08	3.82	8.69	17/17
20 WWII		0.0147	0.0038	0.0079	-0.76	3.83	1.47	17/17
247 Č	1136	0.0007	0.0001	0.0002	-0.26	6.03	0.07	0/17
248 Č	1114	0.0178	0.0010	0.0152	-0.65	17.00	1.78	17/17
249 Č	1095	0.0121	0.0003	0.0062	-0.40	46.10	1.21	14/17
250 Č	1037	0.0246	0.0021	/	-0.35	12.02	2.46	16/17
251 Č	1206	0.0006	/	0.0009	-0.09	Undetermined	0.06	0/17
252 Č	1088	0.0148	0.0001	0.0047	-0.42	122.65	1.48	10/17
253 Č	1056	0.0070	0.0002	0.0054	-0.59	32.58	0.70	0/17
254 Č	1116	0.0441	0.0022	0.0215	-0.23	20.13	4.41	16/17
255 Č	1147	0.0054	0.0002	0.0034	-0.40	29.15	0.54	0/17
256 Č	1092	0.0748	0.0044	/	-0.06	16.82	7.48	14/17
257 Č	1185	/	/	/	-0.31	/	/	0/17
258 Č	1109	0.0234	0.0021	0.0219	-0.09	10.99	2.34	14/17
259 Č	1137	0.0002	/	0.0001	-0.53	Undetermined	0.02	0/17
260 Č	1009	0.0009	0.0001	/	-0.36	18.88	0.09	0/17
261 Č	1215	0.0190	0.0008	0.0002	0.16	23.56	1.90	9/17
262 Č	1068	0.0699	0.0068	0.0685	0.12	10.33	6.99	17/17
263 Č	1201	0.0069	0.001	0.0051	-0.26	71.58	0.69	13/17
264 Č	1152	0.0004	/	0.0008	-0.19	Undetermined	0.03	0/17
265 Č	1069	0.2854	0.0316	0.2371	0.53	9.03	28.54	16/17
266 Č	1105	0.0033	0.0003	/	-0.10	10.54	0.33	0/17
267 Č	1082	0.0042	0.0003	/	-0.11	14.36	0.42	0/17
268 Č	1153	0.0014	0.0002	/	-0.06	8.69	0.14	0/17
269 Č	1039	0.0364	0.0010	0.0002	0.15	36.90	3.64	15/17
270 Č	1020	0.0028	0.0002	0.0010	-0.34	13.37	0.28	0/17
271 Č	1195	0.0203	0.0055	0.0121	-0.14	3.72	2.03	16/17
ENC 1		/	/	/	-0.53	/	/	0/17
ENC 2		0.0003	/	/	-0.21	Undetermined	0.03	0/17

## Sheet: Table 2
TABLE 2: sample characteristics (number of grave, bone type, and sample number), and STR ESI 17 profiles for different skeletal element types excavated from grave 1073, 1109 and 1092 from Črnomelj archaeological site.
Grave	bone type	sample no.	AMELOGENIN		D3S1358		D19S433		D2S1338		D22S1045		D16S539		D18S51		D1S1656		D10S1248		D2S441		TH01		vWA		D21S11		D12S391		D8S1179		FGA		SE33
1037	patella	250	X		15	17	15	16.2	17	23		16	9	13	12		11	17.3	11	15			9	9.3	18		30.2	32.2	18		11	12	21		18
1037	petrous bone	191	X		15	17	15	16.2	17	23	15	16	9	13	12		11	17.3	11		11		9	9.3	18		30.2	32.2	18	20	11	12	21		18	24
1037	canine	15č	X		15	17	15	16.2	17				9	13	12		11	17.3		15			9	9.3	18			32.2			11	12	21
1109	patella	258		Y	15	16	14		16	25	14	15	11	12	13	17	16.3	17.3					6		14	18	31.2				8		22	23	27.2
1109	petrous bone	179	X	Y	15	16	14		16	25		15	11	12	13	17		17.3	13	15			6		14	18	31.2		19		8	16	22	23	27.2	29.2
1109	canine	16č	X	Y	15	16	14		16	25		15	11	12	13	17	16.3	17.3	13	15	15		6		14	18	31.2		19	22	8	16	22	23	27.2	29.2
1092	patella	256			14		13		17	20	11	17	11	12	12	18	12	16	13	15			6	8	15	17	30	31.2	20				21	26	27.2	28.2
1092	petrous bone	215	X	X	14		13		17	20	11	17	11	12	12	18	12	16	13	15	11.3		6	8	15	17	30	31.2	20		13	14	21	26	27.2	28.2
